# Supplementary material for: Electrochemical generation of hydrogen peroxide from a zinc gallium oxide anode with dual active sites
Source: Nat Commun. 2023 Apr 5;14:1890. doi: 10.1038/s41467-023-37007-9 (PMC10076521; doi:10.1038/s41467-023-37007-9)
Supplement: Supplementary file 3 — Source Data [file 41467_2023_37007_MOESM3_ESM.xlsx]

## Sheet: Figure 1a
Two-theta (degree)	Intensity (a.u.)
5	5532
5.02	5431
5.04	5345
5.06	5379
5.08	5377
5.1	5405
5.12	5214
5.14	5249
5.16	5289
5.18	5312
5.2	5200
5.22	5150
5.24	5248
5.26	5130
5.28	5155
5.3	5148
5.32	5101
5.34	5098
5.36	5178
5.38	5071
5.4	5131
5.42	5083
5.44	5314
5.46	4990
5.48	5155
5.5	4993
5.52	5018
5.54	4981
5.56	5091
5.58	5020
5.6	4968
5.62	4951
5.64	4992
5.66	4889
5.68	4877
5.7	4766
5.72	4923
5.74	4831
5.76	4794
5.78	4754
5.8	4938
5.82	4806
5.84	4766
5.86	4773
5.88	4722
5.9	4752
5.92	4608
5.94	4699
5.96	4739
5.98	4562
6	4710
6.02	4731
6.04	4722
6.06	4731
6.08	4647
6.1	4575
6.12	4549
6.14	4590
6.16	4711
6.18	4625
6.2	4589
6.22	4634
6.24	4601
6.26	4434
6.28	4525
6.3	4510
6.32	4583
6.34	4497
6.36	4600
6.38	4567
6.4	4478
6.42	4550
6.44	4375
6.46	4623
6.48	4464
6.5	4471
6.52	4431
6.54	4475
6.56	4578
6.58	4400
6.6	4447
6.62	4480
6.64	4455
6.66	4446
6.68	4443
6.7	4397
6.72	4499
6.74	4422
6.76	4369
6.78	4432
6.8	4361
6.82	4455
6.84	4345
6.86	4450
6.88	4361
6.9	4384
6.92	4447
6.94	4350
6.96	4375
6.98	4410
7	4453
7.02	4337
7.04	4339
7.06	4221
7.08	4451
7.1	4443
7.12	4370
7.14	4274
7.16	4407
7.18	4337
7.2	4365
7.22	4227
7.24	4356
7.26	4321
7.28	4315
7.3	4308
7.32	4346
7.34	4306
7.36	4274
7.38	4240
7.4	4210
7.42	4202
7.44	4178
7.46	4243
7.48	4241
7.5	4160
7.52	4206
7.54	4255
7.56	4347
7.58	4252
7.6	4285
7.62	4131
7.64	4174
7.66	4185
7.68	4162
7.7	4121
7.72	4314
7.74	4170
7.76	4148
7.78	4049
7.8	4276
7.82	4076
7.84	4241
7.86	4082
7.88	4134
7.9	4074
7.92	4027
7.94	4142
7.96	4130
7.98	4137
8	4205
8.02	4067
8.04	4097
8.05	4022
8.08	4172
8.1	3984
8.12	4129
8.14	4146
8.16	4041
8.18	4144
8.2	3892
8.22	3940
8.24	4035
8.26	4032
8.28	3953
8.3	4031
8.32	3961
8.34	3856
8.36	4125
8.38	3912
8.4	4062
8.42	3973
8.44	3877
8.46	3895
8.48	3834
8.5	3949
8.52	3978
8.54	3950
8.55	3914
8.58	3845
8.6	3905
8.62	3846
8.64	3939
8.66	3797
8.68	3926
8.7	3865
8.72	3904
8.74	3803
8.76	3861
8.78	3860
8.8	3830
8.82	3909
8.84	3717
8.86	3860
8.88	3855
8.9	3875
8.92	3820
8.94	3840
8.96	3836
8.98	3831
9	3706
9.02	3691
9.04	3842
9.05	3894
9.08	3845
9.1	3868
9.12	3821
9.14	3753
9.16	3848
9.18	3836
9.2	3834
9.22	3862
9.24	3805
9.26	3751
9.28	3824
9.3	3758
9.32	3611
9.34	3638
9.36	3846
9.38	3716
9.4	3827
9.42	3658
9.44	3730
9.46	3673
9.48	3702
9.5	3699
9.52	3676
9.54	3790
9.55	3567
9.58	3712
9.59	3630
9.62	3497
9.64	3694
9.66	3531
9.68	3713
9.7	3562
9.72	3508
9.74	3691
9.76	3587
9.78	3696
9.8	3489
9.82	3656
9.84	3660
9.86	3590
9.88	3465
9.9	3598
9.92	3654
9.94	3520
9.96	3713
9.98	3647
10	3527
10.02	3521
10.04	3448
10.06	3593
10.08	3551
10.1	3552
10.12	3584
10.14	3565
10.16	3525
10.18	3375
10.2	3575
10.22	3508
10.24	3503
10.26	3532
10.28	3468
10.3	3464
10.32	3603
10.34	3468
10.36	3517
10.38	3419
10.4	3583
10.42	3473
10.44	3400
10.46	3423
10.48	3440
10.5	3457
10.52	3393
10.54	3577
10.56	3497
10.58	3407
10.6	3527
10.62	3525
10.64	3417
10.66	3392
10.68	3379
10.7	3373
10.72	3361
10.74	3409
10.76	3391
10.78	3459
10.8	3434
10.82	3301
10.84	3460
10.86	3410
10.88	3343
10.9	3469
10.92	3352
10.94	3373
10.96	3375
10.98	3417
11	3365
11.02	3449
11.04	3308
11.06	3483
11.08	3304
11.1	3276
11.12	3269
11.14	3277
11.16	3340
11.18	3263
11.2	3250
11.22	3213
11.24	3330
11.26	3369
11.28	3382
11.3	3363
11.32	3265
11.34	3375
11.36	3334
11.38	3231
11.4	3342
11.42	3288
11.44	3297
11.46	3303
11.48	3228
11.5	3345
11.52	3252
11.54	3314
11.56	3323
11.58	3366
11.6	3341
11.62	3213
11.64	3174
11.66	3243
11.68	3184
11.7	3310
11.72	3125
11.74	3191
11.76	3235
11.78	3179
11.8	3346
11.82	3269
11.84	3326
11.86	3201
11.88	3282
11.9	3227
11.92	3310
11.94	3183
11.96	3232
11.98	3221
12	3193
12.02	3255
12.04	3149
12.06	3202
12.08	3142
12.1	3140
12.12	3116
12.14	3056
12.16	3239
12.18	3179
12.2	3143
12.22	3151
12.24	3129
12.26	3142
12.28	3130
12.3	3114
12.32	3111
12.34	3061
12.36	3139
12.38	3126
12.4	3162
12.42	3038
12.44	3088
12.46	3195
12.48	3150
12.5	3173
12.52	3146
12.54	3134
12.56	3044
12.58	3058
12.6	3124
12.62	3047
12.64	3089
12.66	3097
12.68	3082
12.7	3102
12.72	3100
12.74	3101
12.76	3111
12.78	3045
12.8	3215
12.82	3168
12.84	3064
12.86	3182
12.88	3000
12.9	3041
12.92	2968
12.94	3091
12.96	3103
12.98	3065
13	2976
13.02	3001
13.04	3037
13.06	3076
13.08	3013
13.1	3096
13.12	2988
13.14	3040
13.16	2949
13.18	3031
13.2	2933
13.22	2983
13.24	2957
13.26	2887
13.28	2999
13.3	2997
13.32	2992
13.34	3005
13.36	3040
13.38	2995
13.4	2885
13.42	2953
13.44	2988
13.46	3060
13.48	2903
13.5	2915
13.52	2925
13.54	2944
13.56	2952
13.58	2977
13.6	3061
13.62	2938
13.64	2914
13.66	2955
13.68	2950
13.7	2881
13.72	2944
13.74	2919
13.76	2942
13.78	2898
13.8	2974
13.82	2990
13.84	2968
13.86	2887
13.88	2901
13.9	2914
13.92	2960
13.94	2876
13.96	2736
13.98	3025
14	2866
14.02	2926
14.04	2817
14.06	2946
14.08	2958
14.1	2855
14.12	2787
14.14	2850
14.16	2823
14.18	2874
14.2	2895
14.22	2861
14.24	2835
14.26	2843
14.28	2868
14.3	2846
14.32	2880
14.34	2877
14.36	2886
14.38	2839
14.4	2804
14.42	2875
14.44	2799
14.46	2819
14.48	2832
14.5	2730
14.52	2934
14.54	2810
14.56	2833
14.58	2773
14.6	2816
14.62	2737
14.64	2809
14.66	2912
14.68	2846
14.7	2843
14.72	2810
14.74	2904
14.76	2776
14.78	2760
14.8	2829
14.82	2757
14.84	2755
14.86	2750
14.88	2739
14.9	2780
14.92	2761
14.94	2707
14.96	2828
14.98	2814
15	2799
15.02	2798
15.04	2698
15.06	2701
15.08	2814
15.1	2731
15.12	2735
15.14	2791
15.16	2655
15.18	2743
15.2	2798
15.22	2744
15.24	2798
15.26	2702
15.28	2744
15.3	2674
15.32	2737
15.34	2708
15.36	2792
15.38	2697
15.4	2709
15.42	2758
15.44	2620
15.46	2646
15.48	2659
15.5	2773
15.52	2661
15.54	2728
15.56	2646
15.58	2839
15.6	2710
15.62	2823
15.64	2760
15.66	2657
15.68	2677
15.7	2649
15.72	2636
15.74	2683
15.76	2732
15.78	2688
15.8	2684
15.82	2769
15.84	2644
15.86	2673
15.88	2695
15.9	2682
15.92	2645
15.94	2644
15.96	2615
15.98	2599
16	2611
16.02	2636
16.04	2629
16.06	2689
16.08	2745
16.1	2572
16.12	2661
16.14	2624
16.16	2656
16.18	2598
16.2	2637
16.22	2670
16.24	2627
16.26	2675
16.28	2617
16.3	2712
16.32	2759
16.34	2638
16.36	2667
16.38	2656
16.4	2587
16.42	2655
16.44	2655
16.46	2585
16.48	2646
16.5	2584
16.52	2625
16.54	2527
16.56	2663
16.58	2642
16.6	2576
16.62	2612
16.64	2569
16.66	2569
16.68	2525
16.7	2560
16.72	2619
16.74	2677
16.76	2698
16.78	2663
16.8	2598
16.82	2511
16.84	2557
16.86	2487
16.88	2625
16.9	2593
16.92	2607
16.94	2653
16.96	2593
16.98	2685
17	2503
17.02	2551
17.04	2611
17.06	2646
17.08	2670
17.1	2563
17.12	2649
17.14	2544
17.16	2543
17.18	2660
17.2	2527
17.22	2595
17.24	2634
17.26	2632
17.28	2557
17.3	2500
17.32	2637
17.34	2633
17.36	2597
17.38	2678
17.4	2661
17.42	2626
17.44	2634
17.46	2685
17.48	2645
17.5	2541
17.52	2586
17.54	2817
17.56	2689
17.58	2692
17.6	2651
17.62	2670
17.64	2722
17.66	2766
17.68	2606
17.7	2739
17.72	2696
17.74	2627
17.76	2706
17.78	2692
17.8	2620
17.82	2634
17.84	2687
17.86	2779
17.88	2594
17.9	2734
17.92	2725
17.94	2656
17.96	2774
17.98	2690
18	2820
18.02	2803
18.04	2820
18.06	2834
18.08	2790
18.1	2970
18.12	2865
18.14	2865
18.16	2926
18.18	3017
18.2	3109
18.22	3098
18.24	3326
18.26	3296
18.28	3662
18.3	3674
18.32	3875
18.34	4075
18.36	4386
18.38	4530
18.4	5020
18.42	5367
18.44	5823
18.46	6270
18.48	6314
18.5	6329
18.52	6258
18.54	5770
18.56	5334
18.58	4782
18.6	4209
18.62	3873
18.64	3638
18.66	3514
18.68	3245
18.7	3231
18.72	3146
18.74	2977
18.76	2916
18.78	2848
18.8	2762
18.82	2749
18.84	2830
18.86	2637
18.88	2692
18.9	2666
18.92	2702
18.94	2693
18.96	2678
18.98	2575
19	2636
19.02	2598
19.04	2536
19.06	2537
19.08	2616
19.1	2582
19.12	2543
19.14	2539
19.16	2641
19.18	2492
19.2	2533
19.22	2499
19.24	2494
19.26	2606
19.28	2499
19.3	2575
19.32	2466
19.34	2602
19.36	2449
19.38	2404
19.4	2427
19.42	2505
19.44	2492
19.46	2518
19.48	2411
19.5	2483
19.52	2422
19.54	2318
19.56	2416
19.58	2452
19.6	2425
19.62	2382
19.64	2420
19.66	2474
19.68	2345
19.7	2459
19.72	2441
19.74	2486
19.76	2322
19.78	2461
19.8	2463
19.82	2430
19.84	2393
19.86	2464
19.88	2394
19.9	2378
19.92	2473
19.94	2434
19.96	2458
19.98	2433
20	2418
20.02	2352
20.04	2403
20.06	2416
20.08	2428
20.1	2416
20.12	2441
20.14	2444
20.16	2355
20.18	2324
20.2	2325
20.22	2402
20.24	2431
20.26	2384
20.28	2316
20.3	2405
20.32	2358
20.34	2347
20.36	2312
20.38	2386
20.4	2408
20.42	2360
20.44	2400
20.46	2361
20.48	2364
20.5	2370
20.52	2367
20.54	2385
20.56	2422
20.58	2464
20.6	2333
20.62	2397
20.64	2357
20.66	2363
20.68	2397
20.7	2322
20.72	2379
20.74	2285
20.76	2321
20.78	2256
20.8	2292
20.82	2344
20.84	2343
20.86	2358
20.88	2305
20.9	2305
20.92	2428
20.94	2330
20.96	2276
20.98	2337
21	2416
21.02	2346
21.04	2334
21.06	2275
21.08	2332
21.1	2316
21.12	2234
21.14	2332
21.16	2292
21.18	2376
21.2	2381
21.22	2252
21.24	2281
21.26	2380
21.28	2270
21.3	2368
21.32	2331
21.34	2348
21.36	2392
21.38	2360
21.4	2387
21.42	2275
21.44	2322
21.46	2362
21.48	2240
21.5	2341
21.52	2198
21.54	2339
21.56	2314
21.58	2298
21.6	2320
21.62	2271
21.64	2264
21.66	2365
21.68	2257
21.7	2283
21.72	2385
21.74	2307
21.76	2372
21.78	2265
21.8	2155
21.82	2286
21.84	2301
21.86	2217
21.88	2262
21.9	2225
21.92	2241
21.94	2369
21.96	2273
21.98	2208
22	2183
22.02	2295
22.04	2234
22.06	2353
22.08	2314
22.1	2247
22.12	2265
22.14	2240
22.16	2207
22.18	2187
22.2	2144
22.22	2216
22.24	2197
22.26	2165
22.28	2205
22.3	2238
22.32	2243
22.34	2307
22.36	2228
22.38	2276
22.4	2249
22.42	2201
22.44	2219
22.46	2203
22.48	2196
22.5	2162
22.52	2257
22.54	2185
22.56	2263
22.58	2274
22.6	2241
22.62	2254
22.64	2161
22.66	2192
22.68	2134
22.7	2203
22.72	2233
22.74	2256
22.76	2039
22.78	2139
22.8	2246
22.82	2196
22.84	2158
22.86	2288
22.88	2191
22.9	2234
22.92	2106
22.94	2154
22.96	2191
22.98	2079
23	2212
23.02	2191
23.04	2099
23.06	2110
23.08	2118
23.1	2105
23.12	2197
23.14	2106
23.16	2153
23.18	2199
23.2	2165
23.22	2173
23.24	2096
23.26	2107
23.28	2231
23.3	2150
23.32	2095
23.34	2074
23.36	2149
23.38	2249
23.4	2142
23.42	2149
23.44	2173
23.46	2166
23.48	2192
23.5	2158
23.52	2080
23.54	2185
23.56	2117
23.58	2152
23.6	2126
23.62	2138
23.64	2102
23.66	2189
23.68	2169
23.7	2120
23.72	2096
23.74	2069
23.76	2045
23.78	2123
23.8	2130
23.82	2071
23.84	2078
23.86	2132
23.88	2089
23.9	2090
23.92	2130
23.94	2074
23.96	2181
23.98	2108
24	2027
24.02	2111
24.04	2040
24.06	2132
24.08	2048
24.1	2081
24.12	2102
24.14	2095
24.16	2071
24.18	2114
24.2	2012
24.22	2079
24.24	2099
24.26	2050
24.28	2049
24.3	2095
24.32	2050
24.34	2119
24.36	2101
24.38	2046
24.4	2111
24.42	2051
24.44	2048
24.46	2035
24.48	2008
24.5	1951
24.52	2081
24.54	2027
24.56	2063
24.58	2066
24.6	1996
24.62	1994
24.64	2072
24.66	2046
24.68	2065
24.7	2022
24.72	2072
24.74	2035
24.76	2075
24.78	2030
24.8	2007
24.82	1948
24.84	1998
24.86	1986
24.88	2062
24.9	2075
24.92	1985
24.94	1958
24.96	1971
24.98	2027
25	2002
25.02	2034
25.04	2078
25.06	1938
25.08	2015
25.1	1996
25.12	2058
25.14	2030
25.16	1987
25.18	1922
25.2	1947
25.22	1989
25.24	1984
25.26	1913
25.28	1942
25.3	1973
25.32	1966
25.34	1917
25.36	1953
25.38	1885
25.4	2011
25.42	1976
25.44	1967
25.46	1962
25.48	1962
25.5	1976
25.52	1890
25.54	2063
25.56	1913
25.58	1971
25.6	1910
25.62	1906
25.64	1890
25.66	1974
25.68	1934
25.7	1957
25.72	1967
25.74	1994
25.76	1959
25.78	1953
25.8	1971
25.82	1853
25.84	1911
25.86	1948
25.88	2005
25.9	2004
25.92	1933
25.94	1910
25.96	2044
25.98	1962
26	1958
26.02	1964
26.04	1859
26.06	1887
26.08	1876
26.1	1912
26.12	1997
26.14	1962
26.16	1958
26.18	1917
26.2	1898
26.22	1901
26.24	1976
26.26	1881
26.28	1953
26.3	1895
26.32	1849
26.34	1946
26.36	1848
26.38	1923
26.4	1938
26.42	1864
26.44	1783
26.46	1982
26.48	1883
26.5	1917
26.52	1895
26.54	1909
26.56	1912
26.58	1840
26.6	1936
26.62	1843
26.64	1851
26.66	1866
26.68	1894
26.7	1881
26.72	1913
26.74	1906
26.76	1798
26.78	1886
26.8	1836
26.82	1882
26.84	1786
26.86	1858
26.88	1854
26.9	1865
26.92	1801
26.94	1891
26.96	1860
26.98	1865
27	1932
27.02	1865
27.04	1862
27.06	1876
27.08	1775
27.1	1852
27.12	1860
27.14	1886
27.16	1838
27.18	1910
27.2	1849
27.22	1935
27.24	1823
27.26	1825
27.28	1815
27.3	1917
27.32	1882
27.34	1880
27.36	1946
27.38	1946
27.4	1897
27.42	1950
27.44	1977
27.46	1996
27.48	1947
27.5	1898
27.52	1857
27.54	1967
27.56	1882
27.58	1858
27.6	1935
27.62	1859
27.64	1839
27.66	1895
27.68	1898
27.7	1754
27.72	1821
27.74	1788
27.76	1804
27.78	1848
27.8	1841
27.82	1806
27.84	1833
27.86	1843
27.88	1871
27.9	1816
27.92	1748
27.94	1879
27.96	1823
27.98	1836
28	1794
28.02	1854
28.04	1790
28.06	1877
28.08	1790
28.1	1743
28.12	1893
28.14	1833
28.16	1794
28.18	1801
28.2	1839
28.22	1833
28.24	1833
28.26	1791
28.28	1752
28.3	1806
28.32	1815
28.34	1813
28.36	1816
28.38	1840
28.4	1766
28.42	1832
28.44	1797
28.46	1743
28.48	1822
28.5	1826
28.52	1746
28.54	1783
28.56	1804
28.58	1792
28.6	1815
28.62	1810
28.64	1815
28.66	1868
28.68	1855
28.7	1856
28.72	1786
28.74	1750
28.76	1903
28.78	1823
28.8	1807
28.82	1805
28.84	1767
28.86	1752
28.88	1828
28.9	1828
28.92	1806
28.94	1794
28.96	1811
28.98	1808
29	1787
29.02	1822
29.04	1762
29.06	1828
29.08	1885
29.1	1806
29.12	1782
29.14	1779
29.16	1872
29.18	1863
29.2	1895
29.22	1838
29.24	1884
29.26	1814
29.28	1822
29.3	1859
29.32	1858
29.34	1921
29.36	1918
29.38	1939
29.4	1950
29.42	1946
29.44	1864
29.46	1923
29.48	1942
29.5	1985
29.52	2021
29.54	2024
29.56	1951
29.58	2004
29.6	2038
29.62	1981
29.64	2000
29.66	2070
29.68	1913
29.7	2096
29.72	2098
29.74	2085
29.76	2068
29.78	2142
29.8	2169
29.82	2183
29.84	2213
29.86	2211
29.88	2270
29.9	2219
29.92	2346
29.94	2387
29.96	2466
29.98	2503
30	2668
30.02	2655
30.04	2789
30.06	2810
30.08	2971
30.1	3042
30.12	3358
30.14	3585
30.16	3825
30.18	4102
30.2	4489
30.22	4924
30.24	5382
30.26	6103
30.28	7033
30.3	7867
30.32	8934
30.34	10232
30.36	11525
30.38	13217
30.4	14949
30.42	16478
30.44	16828
30.46	16975
30.48	16506
30.5	15534
30.52	14038
30.54	12480
30.56	10992
30.58	9427
30.6	7804
30.62	6773
30.64	5818
30.66	5162
30.68	4556
30.7	4180
30.72	3775
30.74	3536
30.76	3291
30.78	3052
30.8	2892
30.82	2707
30.84	2709
30.86	2589
30.88	2479
30.9	2397
30.92	2435
30.94	2270
30.96	2218
30.98	2224
31	2258
31.02	2152
31.04	2074
31.06	2089
31.08	2082
31.1	2077
31.12	2006
31.14	1982
31.16	1967
31.18	1972
31.2	1983
31.22	1959
31.24	1972
31.26	1920
31.28	1927
31.3	1920
31.32	1860
31.34	1890
31.36	1893
31.38	1777
31.4	1869
31.42	1913
31.44	1873
31.46	1831
31.48	1814
31.5	1882
31.52	1898
31.54	1898
31.56	1779
31.58	1869
31.6	1827
31.62	1865
31.64	1823
31.66	1812
31.68	1835
31.7	1748
31.72	1808
31.74	1820
31.76	1827
31.78	1842
31.8	1919
31.82	1815
31.84	1827
31.86	1868
31.88	1888
31.9	1810
31.92	1831
31.94	1829
31.96	1826
31.98	1780
32	1836
32.02	1847
32.04	1830
32.06	1801
32.08	1831
32.1	1867
32.12	1950
32.14	1914
32.16	1921
32.18	1908
32.2	1998
32.22	2011
32.24	2106
32.26	2103
32.28	2104
32.3	2214
32.32	2142
32.34	1999
32.36	2013
32.38	2024
32.4	1825
32.42	1856
32.44	1861
32.46	1794
32.48	1758
32.5	1773
32.52	1780
32.54	1734
32.56	1756
32.58	1730
32.6	1690
32.62	1750
32.64	1716
32.66	1701
32.68	1734
32.7	1726
32.72	1671
32.74	1682
32.76	1641
32.78	1735
32.8	1678
32.82	1724
32.84	1728
32.86	1688
32.88	1659
32.9	1632
32.92	1654
32.94	1753
32.96	1699
32.98	1701
33	1652
33.02	1640
33.04	1633
33.06	1569
33.08	1695
33.1	1666
33.12	1663
33.14	1688
33.16	1609
33.18	1571
33.2	1691
33.22	1610
33.24	1626
33.26	1626
33.28	1648
33.3	1602
33.32	1649
33.34	1625
33.36	1557
33.38	1635
33.4	1659
33.42	1650
33.44	1667
33.46	1600
33.48	1690
33.5	1655
33.52	1639
33.54	1662
33.56	1607
33.58	1683
33.6	1628
33.62	1579
33.64	1600
33.66	1715
33.68	1668
33.7	1648
33.72	1690
33.74	1650
33.76	1600
33.78	1609
33.8	1620
33.82	1611
33.84	1683
33.86	1726
33.88	1619
33.9	1635
33.92	1664
33.94	1714
33.96	1729
33.98	1746
34	1688
34.02	1721
34.04	1712
34.06	1585
34.08	1589
34.1	1710
34.12	1719
34.14	1675
34.16	1646
34.18	1760
34.2	1733
34.22	1760
34.24	1726
34.26	1776
34.28	1669
34.3	1736
34.32	1692
34.34	1857
34.36	1802
34.38	1778
34.4	1769
34.42	1780
34.44	1825
34.46	1938
34.48	1940
34.5	1873
34.52	1910
34.54	1919
34.56	1998
34.58	1956
34.6	2031
34.62	2062
34.64	2097
34.66	2167
34.68	2151
34.7	2145
34.72	2176
34.74	2194
34.76	2222
34.78	2220
34.8	2311
34.82	2364
34.84	2372
34.86	2393
34.88	2407
34.9	2457
34.92	2384
34.94	2471
34.96	2466
34.98	2599
35	2714
35.02	2754
35.04	2744
35.06	2716
35.08	2871
35.1	2911
35.12	2928
35.14	3069
35.16	3183
35.18	3344
35.2	3405
35.22	3465
35.24	3548
35.26	3675
35.28	3888
35.3	4081
35.32	4289
35.34	4405
35.36	4597
35.38	4854
35.4	5361
35.42	5527
35.44	5887
35.46	6146
35.48	6798
35.5	7152
35.52	7882
35.54	8381
35.56	9274
35.58	10085
35.6	11252
35.62	12586
35.64	13843
35.66	15808
35.68	17583
35.7	20083
35.72	23290
35.74	25932
35.76	29767
35.78	33636
35.8	37895
35.82	42012
35.84	46115
35.86	48702
35.88	49565
35.9	48109
35.92	46202
35.94	42971
35.96	39614
35.98	35455
36	31149
36.02	27085
36.04	22791
36.06	20142
36.08	17024
36.1	14438
36.12	12966
36.14	11213
36.16	9964
36.18	8704
36.2	7824
36.22	7207
36.24	6621
36.26	6019
36.28	5739
36.3	5240
36.32	4791
36.34	4591
36.36	4414
36.38	4119
36.4	4016
36.42	3850
36.44	3592
36.46	3504
36.48	3336
36.5	3253
36.52	3175
36.54	3050
36.56	3020
36.58	2852
36.6	2705
36.62	2667
36.64	2721
36.66	2601
36.68	2608
36.7	2518
36.72	2485
36.74	2379
36.76	2378
36.78	2321
36.8	2295
36.82	2284
36.84	2319
36.86	2256
36.88	2228
36.9	2160
36.92	2114
36.94	2116
36.96	2169
36.98	2183
37	2190
37.02	2012
37.04	2127
37.06	2211
37.08	2200
37.1	2173
37.12	2144
37.14	2186
37.16	2281
37.18	2277
37.2	2383
37.22	2459
37.24	2436
37.26	2639
37.28	2645
37.3	2746
37.32	2876
37.34	3133
37.36	3280
37.38	3493
37.4	3631
37.42	3884
37.44	4334
37.46	4538
37.48	4929
37.5	5169
37.52	5402
37.54	5374
37.56	5251
37.58	4862
37.6	4531
37.62	4233
37.64	3942
37.66	3701
37.68	3347
37.7	3047
37.72	2736
37.74	2554
37.76	2380
37.78	2251
37.8	2021
37.82	1940
37.84	1889
37.86	1806
37.88	1695
37.9	1662
37.92	1695
37.94	1582
37.96	1566
37.98	1560
38	1548
38.02	1520
38.04	1573
38.06	1387
38.08	1448
38.1	1424
38.12	1414
38.14	1386
38.16	1438
38.18	1429
38.2	1409
38.22	1370
38.24	1412
38.26	1379
38.28	1357
38.3	1326
38.32	1343
38.34	1245
38.36	1357
38.38	1316
38.4	1287
38.42	1302
38.44	1282
38.46	1307
38.48	1305
38.5	1282
38.52	1284
38.54	1272
38.56	1275
38.58	1187
38.6	1275
38.62	1287
38.64	1273
38.66	1231
38.68	1266
38.7	1228
38.72	1270
38.74	1190
38.76	1119
38.78	1229
38.8	1186
38.82	1197
38.84	1235
38.86	1183
38.88	1192
38.9	1201
38.92	1235
38.94	1240
38.96	1133
38.98	1161
39	1185
39.02	1180
39.04	1174
39.06	1200
39.08	1175
39.1	1213
39.12	1228
39.14	1231
39.16	1222
39.18	1175
39.2	1195
39.22	1230
39.24	1165
39.26	1200
39.28	1202
39.3	1186
39.32	1230
39.34	1234
39.36	1194
39.38	1133
39.4	1186
39.42	1132
39.44	1136
39.46	1100
39.48	1088
39.5	1163
39.52	1165
39.54	1164
39.56	1138
39.58	1072
39.6	1129
39.62	1061
39.64	1104
39.66	1078
39.68	1039
39.7	1055
39.72	1148
39.74	1073
39.76	1104
39.78	1065
39.8	1082
39.82	1082
39.84	1072
39.86	1094
39.88	1107
39.9	1073
39.92	1100
39.94	1115
39.96	1126
39.98	1080
40	1112
40.02	1148
40.04	1046
40.06	1068
40.08	1091
40.1	1047
40.12	1058
40.14	1077
40.16	1029
40.18	1064
40.2	1118
40.22	1119
40.24	1084
40.26	1068
40.28	1128
40.3	1101
40.32	1050
40.34	1080
40.36	1028
40.38	1061
40.4	1011
40.42	1057
40.44	1083
40.46	1072
40.48	1024
40.5	1047
40.52	1064
40.54	1030
40.56	1062
40.58	1076
40.6	1076
40.62	1025
40.64	1104
40.66	1075
40.68	1107
40.7	1002
40.72	1050
40.74	1052
40.76	1099
40.78	1069
40.8	1062
40.82	1054
40.84	1015
40.86	1038
40.88	1012
40.9	1046
40.92	1013
40.94	967
40.96	1022
40.98	1052
41	1010
41.02	1024
41.04	1021
41.06	1041
41.08	1074
41.1	1031
41.12	1019
41.14	1032
41.16	1056
41.18	1055
41.2	1025
41.22	1084
41.24	1095
41.26	985
41.28	1090
41.3	1053
41.32	1031
41.34	997
41.36	974
41.38	1061
41.4	1020
41.42	1000
41.44	1023
41.46	1015
41.48	1035
41.5	973
41.52	1063
41.54	1028
41.56	1049
41.58	1031
41.6	1064
41.62	1017
41.64	1007
41.66	1037
41.68	1037
41.7	1053
41.72	1009
41.74	1073
41.76	1030
41.78	1055
41.8	1041
41.82	1075
41.84	1014
41.86	1020
41.88	1062
41.9	1006
41.92	1033
41.94	1014
41.96	1041
41.98	1048
42	1065
42.02	1089
42.04	1107
42.06	1030
42.08	1061
42.1	1109
42.12	1083
42.14	1084
42.16	1037
42.18	1024
42.2	1054
42.22	1069
42.24	1019
42.26	1040
42.28	1165
42.3	1065
42.32	1087
42.34	1074
42.36	1085
42.38	1067
42.4	1131
42.42	1146
42.44	1096
42.46	1064
42.48	1124
42.5	1103
42.52	1090
42.54	1116
42.56	1149
42.58	1141
42.6	1133
42.62	1181
42.64	1142
42.66	1145
42.68	1192
42.7	1162
42.72	1167
42.74	1218
42.76	1182
42.78	1241
42.8	1255
42.82	1253
42.84	1262
42.86	1290
42.88	1286
42.9	1281
42.92	1310
42.94	1389
42.96	1359
42.98	1397
43	1469
43.02	1439
43.04	1515
43.06	1524
43.08	1591
43.1	1629
43.12	1689
43.14	1827
43.16	1831
43.18	1800
43.2	1933
43.22	2058
43.24	2171
43.26	2254
43.28	2312
43.3	2530
43.32	2699
43.34	2937
43.36	3112
43.38	3431
43.4	3625
43.42	3868
43.44	4377
43.46	4680
43.48	5310
43.5	5646
43.52	6194
43.54	6663
43.56	7335
43.58	7733
43.6	8095
43.62	8201
43.64	8324
43.66	8019
43.68	7680
43.7	7397
43.72	6796
43.74	6349
43.76	5824
43.78	5189
43.8	4888
43.82	4293
43.84	3780
43.86	3414
43.88	3115
43.9	2816
43.92	2565
43.94	2375
43.96	2335
43.98	2165
44	1999
44.02	1911
44.04	1704
44.06	1699
44.08	1484
44.1	1518
44.12	1524
44.14	1401
44.16	1485
44.18	1448
44.2	1359
44.22	1293
44.24	1295
44.26	1273
44.28	1201
44.3	1229
44.32	1210
44.34	1171
44.36	1156
44.38	1156
44.4	1092
44.42	1156
44.44	1110
44.46	1069
44.48	1087
44.5	1063
44.52	1021
44.54	1069
44.56	1022
44.58	1029
44.6	985
44.62	1018
44.64	1000
44.66	985
44.68	1015
44.7	983
44.72	952
44.74	947
44.76	987
44.78	1033
44.8	967
44.82	948
44.84	972
44.86	980
44.88	995
44.9	898
44.92	938
44.94	933
44.96	939
[truncated: 1,752 more rows]

## Sheet: Figure 2b
V vs. RHE	LSV (mA cm-2)	LSV after stability test (mA cm-2)
1.7	0.304	1.07438
1.701	0.324	1.08019
1.702	0.34	1.08904
1.703	0.344	1.09693
1.704	0.35	1.10056
1.705	0.362	1.10702
1.706	0.362	1.10954
1.707	0.364	1.11059
1.708	0.382	1.11292
1.709	0.398	1.11956
1.71	0.41	1.1247
1.711	0.412	1.13134
1.712	0.424	1.13542
1.713	0.426	1.13885
1.714	0.446	1.14494
1.715	0.468	1.15326
1.716	0.474	1.15289
1.717	0.498	1.15859
1.718	0.512	1.16139
1.719	0.512	1.166
1.72	0.51	1.17198
1.721	0.528	1.17253
1.722	0.542	1.18552
1.723	0.556	1.19176
1.724	0.564	1.19499
1.725	0.564	1.20518
1.726	0.568	1.2113
1.727	0.572	1.22219
1.728	0.586	1.2259
1.729	0.616	1.22791
1.73	0.654	1.23504
1.731	0.66	1.23845
1.732	0.67	1.23705
1.733	0.668	1.2427
1.734	0.674	1.25489
1.735	0.682	1.26415
1.736	0.712	1.27194
1.737	0.722	1.27573
1.738	0.734	1.28222
1.739	0.75	1.28213
1.74	0.786	1.28316
1.741	0.806	1.28559
1.742	0.812	1.29431
1.743	0.812	1.29143
1.744	0.828	1.30152
1.745	0.836	1.31562
1.746	0.85	1.32721
1.747	0.848	1.33195
1.748	0.848	1.33233
1.749	0.882	1.33419
1.75	0.904	1.33969
1.751	0.928	1.33874
1.752	0.922	1.34289
1.753	0.946	1.35229
1.754	0.95	1.36003
1.755	0.954	1.36789
1.756	0.966	1.37891
1.757	0.994	1.38761
1.758	1.018	1.38635
1.759	1.042	1.38878
1.76	1.056	1.3979
1.761	1.064	1.4045
1.762	1.082	1.41748
1.763	1.098	1.43389
1.764	1.1	1.43274
1.765	1.124	1.43746
1.766	1.16	1.44044
1.767	1.176	1.44465
1.768	1.184	1.45418
1.769	1.2	1.4562
1.77	1.19	1.46418
1.771	1.182	1.4825
1.772	1.214	1.48741
1.773	1.242	1.49048
1.774	1.25	1.50206
1.775	1.282	1.50098
1.776	1.262	1.51835
1.777	1.26	1.52754
1.778	1.254	1.54242
1.779	1.312	1.5486
1.78	1.316	1.55187
1.781	1.334	1.55896
1.782	1.346	1.55905
1.783	1.358	1.5709
1.784	1.384	1.5765
1.785	1.384	1.57249
1.786	1.354	1.59126
1.787	1.39	1.58584
1.788	1.406	1.58162
1.789	1.434	1.59853
1.79	1.468	1.61303
1.791	1.516	1.62646
1.792	1.486	1.61991
1.793	1.474	1.62903
1.794	1.492	1.6325
1.795	1.522	1.63502
1.796	1.552	1.63017
1.797	1.57	1.64756
1.798	1.536	1.65137
1.799	1.544	1.67901
1.8	1.564	1.68246
1.801	1.606	1.67807
1.802	1.666	1.68227
1.803	1.676	1.68037
1.804	1.66	1.69144
1.805	1.66	1.70312
1.806	1.662	1.7124
1.807	1.654	1.72111
1.808	1.656	1.75327
1.809	1.698	1.75297
1.81	1.684	1.7561
1.811	1.682	1.7483
1.812	1.708	1.73444
1.813	1.732	1.76412
1.814	1.768	1.75462
1.815	1.81	1.75615
1.816	1.82	1.78054
1.817	1.818	1.78257
1.818	1.842	1.78425
1.819	1.862	1.80371
1.82	1.87	1.79108
1.821	1.91	1.81035
1.822	1.926	1.81215
1.823	1.94	1.82878
1.824	1.94	1.83317
1.825	1.906	1.84218
1.826	1.886	1.85112
1.827	1.896	1.84904
1.828	1.94	1.86265
1.829	1.94	1.85976
1.83	1.976	1.88646
1.831	1.974	1.89151
1.832	1.992	1.90668
1.833	2.006	1.91086
1.834	2.038	1.92112
1.835	2.03	1.91724
1.836	2.05	1.92555
1.837	2.088	1.93524
1.838	2.104	1.92637
1.839	2.142	1.9585
1.84	2.174	1.97186
1.841	2.202	1.97791
1.842	2.2	1.97774
1.843	2.22	1.98608
1.844	2.196	2.00975
1.845	2.214	2.0137
1.846	2.228	2.01295
1.847	2.2	2.01324
1.848	2.206	2.03102
1.849	2.26	2.05038
1.85	2.226	2.04935
1.851	2.24	2.05623
1.852	2.266	2.06279
1.853	2.268	2.07967
1.854	2.26	2.06806
1.855	2.338	2.07019
1.856	2.406	2.07992
1.857	2.39	2.09363
1.858	2.37	2.11626
1.859	2.354	2.12191
1.86	2.294	2.13403
1.861	2.326	2.14915
1.862	2.398	2.15144
1.863	2.442	2.16927
1.864	2.47	2.19334
1.865	2.452	2.20134
1.866	2.414	2.23006
1.867	2.456	2.25175
1.868	2.48	2.26769
1.869	2.508	2.27674
1.87	2.556	2.28258
1.871	2.576	2.27923
1.872	2.612	2.29461
1.873	2.608	2.32106
1.874	2.65	2.33133
1.875	2.632	2.35298
1.876	2.638	2.40498
1.877	2.694	2.42111
1.878	2.718	2.43925
1.879	2.708	2.41859
1.88	2.706	2.40774
1.881	2.758	2.44006
1.882	2.754	2.46626
1.883	2.806	2.47463
1.884	2.856	2.46932
1.885	2.838	2.51467
1.886	2.832	2.52845
1.887	2.85	2.53499
1.888	2.886	2.57498
1.889	2.84	2.58713
1.89	2.866	2.61335
1.891	2.918	2.63413
1.892	2.922	2.65794
1.893	2.988	2.66206
1.894	3.074	2.67328
1.895	3.068	2.70313
1.896	3.106	2.74589
1.897	3.13	2.76447
1.898	3.126	2.79579
1.899	3.152	2.82609
1.9	3.118	2.8394
1.901	3.18	2.8731
1.902	3.21	2.88376
1.903	3.246	2.90744
1.904	3.228	2.93697
1.905	3.248	2.98737
1.906	3.262	3.02265
1.907	3.264	3.0436
1.908	3.272	3.07211
1.909	3.314	3.11822
1.91	3.342	3.15511
1.911	3.36	3.18654
1.912	3.422	3.19575
1.913	3.472	3.21785
1.914	3.49	3.2537
1.915	3.532	3.28282
1.916	3.628	3.32968
1.917	3.66	3.37914
1.918	3.654	3.41648
1.919	3.69	3.42274
1.92	3.732	3.4438
1.921	3.786	3.48564
1.922	3.876	3.54068
1.923	3.882	3.59746
1.924	3.89	3.63554
1.925	3.89	3.64048
1.926	3.888	3.6769
1.927	3.904	3.73576
1.928	3.994	3.76008
1.929	4.042	3.80582
1.93	4.098	3.83174
1.931	4.168	3.89616
1.932	4.184	3.94808
1.933	4.166	3.99158
1.934	4.296	4.03356
1.935	4.362	4.07526
1.936	4.362	4.12092
1.937	4.376	4.15046
1.938	4.46	4.2071
1.939	4.442	4.24484
1.94	4.496	4.30474
1.941	4.532	4.35068
1.942	4.552	4.39474
1.943	4.606	4.44068
1.944	4.676	4.491
1.945	4.708	4.5343
1.946	4.826	4.56836
1.947	4.846	4.6118
1.948	4.874	4.6831
1.949	4.91	4.72508
1.95	5.006	4.78158
1.951	5.05	4.83398
1.952	5.096	4.87714
1.953	5.15	4.92044
1.954	5.208	4.96756
1.955	5.274	5.02858
1.956	5.256	5.07334
1.957	5.332	5.12408
1.958	5.362	5.17634
1.959	5.444	5.23778
1.96	5.468	5.30526
1.961	5.502	5.3562
1.962	5.562	5.4298
1.963	5.7	5.49554
1.964	5.682	5.54572
1.965	5.742	5.6041
1.966	5.812	5.672
1.967	5.928	5.74358
1.968	6.01	5.81384
1.969	5.998	5.86152
1.97	5.998	5.91858
1.971	6.086	5.9837
1.972	6.186	6.05924
1.973	6.202	6.1213
1.974	6.306	6.1794
1.975	6.318	6.24216
1.976	6.342	6.29554
1.977	6.438	6.3699
1.978	6.512	6.42752
1.979	6.56	6.4991
1.98	6.578	6.57798
1.981	6.624	6.64532
1.982	6.696	6.71878
1.983	6.804	6.78446
1.984	6.894	6.84958
1.985	6.94	6.92526
1.986	7	6.98524
1.987	7.094	7.06148
1.988	7.142	7.13536
1.989	7.222	7.20576
1.99	7.314	7.2829
1.991	7.342	7.35754
1.992	7.454	7.43524
1.993	7.502	7.51016
1.994	7.6	7.57348
1.995	7.686	7.64326
1.996	7.682	7.72332
1.997	7.766	7.82374
1.998	7.88	7.89664
1.999	7.956	7.97462
2	8.054	8.04266
2.001	8.11	8.1312
2.002	8.192	8.21578
2.003	8.21	8.2841
2.004	8.3	8.3634
2.005	8.39	8.43908
2.006	8.468	8.51866
2.007	8.498	8.59956
2.008	8.596	8.66996
2.009	8.748	8.7733
2.01	8.822	8.86434
2.011	8.942	8.9492
2.012	8.974	9.02982
2.013	8.972	9.11954
2.014	9.072	9.19592
2.015	9.11	9.273
2.016	9.226	9.3539
2.017	9.382	9.45008
2.018	9.43	9.538
2.019	9.482	9.62626
2.02	9.562	9.72328
2.021	9.616	9.79966
2.022	9.764	9.89432
2.023	9.86	9.98564
2.024	9.948	10.0827
2.025	10.018	10.1687
2.026	10.084	10.2641
2.027	10.138	10.3506
2.028	10.22	10.4502
2.029	10.276	10.5404
2.03	10.328	10.6424
2.031	10.464	10.7303
2.032	10.536	10.8296
2.033	10.626	10.927
2.034	10.686	11.021
2.035	10.81	11.1183
2.036	10.836	11.215
2.037	10.978	11.3148
2.038	11.04	11.4131
2.039	11.134	11.5082
2.04	11.216	11.6175
2.041	11.368	11.713
2.042	11.474	11.8088
2.043	11.54	11.9167
2.044	11.652	12.0235
2.045	11.77	12.1156
2.046	11.834	12.2169
2.047	11.932	12.3167
2.048	12.026	12.4314
2.049	12.134	12.5369
2.05	12.202	12.6452
2.051	12.282	12.7518
2.052	12.368	12.8571
2.053	12.51	12.9601
2.054	12.64	13.0699
2.055	12.71	13.1722
2.056	12.788	13.2737
2.057	12.898	13.382
2.058	12.958	13.4996
2.059	13.08	13.601
2.06	13.176	13.7244
2.061	13.272	13.8323
2.062	13.364	13.9351
2.063	13.49	14.0526
2.064	13.596	14.165
2.065	13.696	14.283
2.066	13.772	14.3906
2.067	13.86	14.4957
2.068	13.946	14.6189
2.069	14.032	14.7439
2.07	14.152	14.8523
2.071	14.288	14.9552
2.072	14.374	15.073
2.073	14.466	15.202
2.074	14.586	15.3115
2.075	14.71	15.433
2.076	14.816	15.5512
2.077	14.884	15.6663
2.078	15	15.7759
2.079	15.084	15.8939
2.08	15.17	16.0143
2.081	15.322	16.1387
2.082	15.434	16.2631
2.083	15.522	16.3857
2.084	15.63	16.5151
2.085	15.714	16.6304
2.086	15.826	16.7605
2.087	15.922	16.8806
2.088	16.082	17.0142
2.089	16.208	17.1333
2.09	16.294	17.2486
2.091	16.4	17.3725
2.092	16.516	17.4956
2.093	16.588	17.6194
2.094	16.734	17.7385
2.095	16.866	17.8704
2.096	16.996	17.9915
2.097	17.108	18.1149
2.098	17.182	18.253
2.099	17.252	18.3655
2.1	17.414	18.5075
2.101	17.538	18.6519
2.102	17.622	18.7744
2.103	17.736	18.904
2.104	17.844	19.0328
2.105	17.95	19.1564
2.106	18.06	19.2753
2.107	18.16	19.4027
2.108	18.3	19.5388
2.109	18.44	19.6766
2.11	18.52	19.8082
2.111	18.68	19.9414
2.112	18.76	20.083
2.113	18.9	20.2131
2.114	19	20.3541
2.115	19.1	20.4855
2.116	19.24	20.6215
2.117	19.34	20.7592
2.118	19.48	20.8837
2.119	19.62	21.0334
2.12	19.72	21.1641
2.121	19.86	21.3072
2.122	19.98	21.4386
2.123	20.1	21.5672
2.124	20.24	21.7163
2.125	20.38	21.8338
2.126	20.52	21.9724
2.127	20.66	22.1167
2.128	20.72	22.2621
2.129	20.84	22.4083
2.13	21	22.5552
2.131	21.1	22.6891
2.132	21.26	22.8324
2.133	21.4	22.9846
2.134	21.48	23.1223
2.135	21.62	23.2592
2.136	21.72	23.3873
2.137	21.86	23.5324
2.138	22.04	23.6826
2.139	22.12	23.8212
2.14	22.26	23.9635
2.141	22.38	24.1224
2.142	22.48	24.2871
2.143	22.62	24.4154
2.144	22.76	24.551
2.145	22.92	24.701
2.146	23.04	24.8501
2.147	23.14	24.9961
2.148	23.28	25.1258
2.149	23.42	25.2693
2.15	23.52	25.4228
2.151	23.62	25.5649
2.152	23.78	25.7126
2.153	23.9	25.8601
2.154	24.04	26.0033
2.155	24.16	26.1396
2.156	24.32	26.2772
2.157	24.44	26.4308
2.158	24.56	26.58
2.159	24.74	26.7366
2.16	24.8	26.9092
2.161	24.96	27.0453
2.162	25.12	27.1697
2.163	25.32	27.335
2.164	25.4	27.4712
2.165	25.54	27.6218
2.166	25.62	27.7492
2.167	25.76	27.9291
2.168	25.94	28.096
2.169	26.08	28.2423
2.17	26.18	28.3974
2.171	26.28	28.5482
2.172	26.44	28.6886
2.173	26.6	28.8657
2.174	26.72	29.0222
2.175	26.88	29.1569
2.176	27.04	29.3061
2.177	27.18	29.4758
2.178	27.32	29.6544
2.179	27.42	29.8212
2.18	27.54	29.9734
2.181	27.72	30.1124
2.182	27.88	30.266
2.183	28.04	30.4314
2.184	28.2	30.6128
2.185	28.28	30.7636
2.186	28.42	30.9158
2.187	28.56	31.0548
2.188	28.7	31.207
2.189	28.9	31.346
2.19	29.04	31.5274
2.191	29.2	31.6796
2.192	29.32	31.8478
2.193	29.48	32.0132
2.194	29.58	32.1932
2.195	29.78	32.3454
2.196	29.94	32.5122
2.197	30.04	32.6658
2.198	30.18	32.818
2.199	30.3	32.9848
2.2	30.44	33.1502
2.201	30.56	33.317
2.202	30.68	33.4838
2.203	30.84	33.636
2.204	31.08	33.7764
2.205	31.22	33.9418
2.206	31.34	34.1072
2.207	31.52	34.2594
2.208	31.7	34.4262
2.209	31.84	34.6062
2.21	31.94	34.7876
2.211	32.08	34.912
2.212	32.24	35.0934
2.213	32.46	35.2734
2.214	32.6	35.4402
2.215	32.8	35.5924
2.216	32.96	35.7446
2.217	33.08	35.9114
2.218	33.22	36.0782
2.219	33.36	36.2304
2.22	33.54	36.4118
2.221	33.68	36.5918
2.222	33.78	36.7572
2.223	33.92	36.9254
2.224	34.12	37.063
2.225	34.28	37.2298
2.226	34.4	37.4098
2.227	34.6	37.5926
2.228	34.8	37.7302
2.229	34.9	37.9102
2.23	34.96	38.1034
2.231	35.12	38.2556
2.232	35.38	38.4648
2.233	35.56	38.6156
2.234	35.7	38.7824
2.235	35.78	38.9902
2.236	35.96	39.1424
2.237	36.16	39.296
2.238	36.38	39.4496
2.239	36.56	39.6588
2.24	36.64	39.8256
2.241	36.78	39.9646
2.242	36.92	40.1446
2.243	37.1	40.3128
2.244	37.28	40.4914
2.245	37.42	40.6568
2.246	37.58	40.8514
2.247	37.76	41.0314
2.248	37.9	41.1836
2.249	38.06	41.3636
2.25	38.22	41.545
2.251	38.36	41.6694
2.252	38.56	41.8786
2.253	38.66	42.0294
2.254	38.8	42.2254
2.255	38.94	42.3762
2.256	39.16	42.5986
2.257	39.4	42.7376
2.258	39.64	42.9336
2.259	39.8	43.0858
2.26	39.9	43.2366
2.261	40	43.5028
2.262	40.24	43.6272
2.263	40.38	43.8072
2.264	40.54	43.9156
2.265	40.76	44.1526
2.266	40.9	44.2916
2.267	41.08	44.5022
2.268	41.22	44.7218
2.269	41.36	44.874
2.27	41.48	45.0262
2.271	41.6	45.2486
2.272	41.82	45.4418
2.273	42.1	45.5794
2.274	42.34	45.7622
2.275	42.52	45.9554
2.276	42.7	46.1236
2.277	42.76	46.2758
2.278	42.9	46.4412
2.279	43.1	46.649
2.28	43.28	46.8304
2.281	43.46	46.9826
2.282	43.56	47.1786
2.283	43.74	47.3718
2.284	43.88	47.5372
2.285	44.02	47.7464
2.286	44.24	47.9146
2.287	44.42	48.0786
2.288	44.58	48.2878
2.289	44.8	48.44
2.29	44.98	48.6068
2.291	45.18	48.816
2.292	45.26	48.9814
2.293	45.38	49.1468
2.294	45.62	49.3428
2.295	45.7	49.536
2.296	45.82	49.7438
2.297	46.08	49.9384
2.298	46.26	50.06
2.299	46.38	50.2574
2.3	46.62	50.4068
2.301	46.82	50.6292
2.302	46.92	50.8106
2.303	47.04	50.9906
2.304	47.28	51.1838
2.305	47.44	51.3374
2.306	47.68	51.5438
2.307	47.82	51.7398
2.308	48.08	51.9212
2.309	48.3	52.1026
2.31	48.38	52.2972
2.311	48.56	52.4612
2.312	48.74	52.669
2.313	48.92	52.8254
2.314	49.1	53.0582
2.315	49.22	53.209
2.316	49.32	53.4592
2.317	49.62	53.5982
2.318	49.86	53.7782
2.319	49.94	53.9304
2.32	50.2	54.0854
2.321	50.26	54.3106
2.322	50.28	54.4892
2.323	50.58	54.6692
2.324	50.9	54.877
2.325	51.1	55.032
2.326	51.28	55.212
2.327	51.42	55.4462
2.328	51.54	55.6818
2.329	51.68	55.8326
2.33	51.9	56.023
2.331	52.12	56.2336
2.332	52.32	56.3726
2.333	52.44	56.5248
2.334	52.66	56.7792
2.335	52.82	56.9578
2.336	53	57.1406
2.337	53.16	57.2914
2.338	53.4	57.4978
2.339	53.56	57.6646
2.34	53.8	57.887
2.341	54.04	58.0934
2.342	54.16	58.2616
2.343	54.26	58.4694
2.344	54.48	58.6216
2.345	54.68	58.7766
2.346	54.86	58.999
2.347	55.1	59.2596
2.348	55.3	59.4368
2.349	55.42	59.5772
2.35	55.66	59.7864
2.351	55.86	59.9678
2.352	56.08	60.1478
2.353	56.3	60.2736
2.354	56.44	60.5224
2.355	56.6	60.7344
2.356	56.74	60.8692
2.357	56.94	61.1076
2.358	57.16	61.2744
2.359	57.32	61.3828
2.36	57.62	61.6462
2.361	57.72	61.8568
2.362	57.86	62.0896
2.363	58.02	62.2786
2.364	58.22	62.435
2.365	58.44	62.5698
2.366	58.66	62.8464
2.367	58.86	63.0396
2.368	59	63.2092
2.369	59.12	63.3892
2.37	59.32	63.5164
2.371	59.54	63.6978
2.372	59.74	63.9362
2.373	59.88	64.1002
2.374	60.06	64.3108
2.375	60.14	64.4352
2.376	60.36	64.643
2.377	60.6	64.88
2.378	60.74	65.0746
2.379	60.9	65.2692
2.38	61.04	65.445
2.381	61.28	65.6236
2.382	61.46	65.837
2.383	61.8	65.9308
2.384	61.96	66.238
2.385	62.12	66.418
2.386	62.22	66.6084
2.387	62.42	66.8732
2.388	62.74	66.9976
2.389	62.94	67.1526
2.39	63	67.3764
2.391	63.26	67.4994
2.392	63.36	67.6954
2.393	63.68	67.915
2.394	63.86	68.1228
2.395	64	68.3028
2.396	64.24	68.4988
2.397	64.4	68.7052
2.398	64.46	68.929
2.399	64.66	69.011
2.4	64.86	69.3182
2.401	65.1	69.5128
2.402	65.36	69.649
2.403	65.64	69.8554
2.404	65.74	70.025
2.405	65.86	70.1772
2.406	66.12	70.369
2.407	66.3	70.5504
2.408	66.5	70.7144
2.409	66.52	70.966
2.41	66.8	71.171
2.411	67.12	71.3378
2.412	67.28	71.5922
2.413	67.32	71.6846
2.414	67.44	71.8528
2.415	67.66	72.0488
2.416	67.82	72.3282
2.417	67.92	72.5082
2.418	68.12	72.6562
2.419	68.38	72.9196
2.42	68.64	73.1142
2.421	68.82	73.2678
2.422	69.14	73.3936
2.423	69.28	73.6292
2.424	69.3	73.8398
2.425	69.48	74.0594
2.426	69.8	74.2804
2.427	69.86	74.402
2.428	70.28	74.639
2.429	70.56	74.8454
2.43	70.62	75.0546
2.431	70.82	75.1408
2.432	70.98	75.3896
2.433	71.26	75.5404
2.434	71.52	75.8212
2.435	71.52	76.0248
2.436	71.74	76.1492
2.437	71.82	76.373
2.438	72	76.4946
2.439	72.22	76.7462
2.44	72.46	76.8546
2.441	72.56	77.1632
2.442	72.86	77.3272
2.443	73.06	77.4384
2.444	73.32	77.6768
2.445	73.5	77.9242
2.446	73.6	78.0632
2.447	73.8	78.3252
2.448	74.06	78.5198
2.449	74.26	78.6706
2.45	74.42	78.8374
2.451	74.72	78.991
2.452	75	79.2544
2.453	75.22	79.3788
2.454	75.32	79.5734
2.455	75.42	79.7124
2.456	75.62	80.0516
2.457	75.78	80.0606
2.458	75.98	80.397
2.459	76.06	80.5318
2.46	76.3	80.6312
2.461	76.44	80.8404
2.462	76.74	81.0558
2.463	76.94	81.3366
2.464	77.14	81.42
2.465	77.44	81.6834
2.466	77.58	81.8752
2.467	77.64	82.058
2.468	77.8	82.2262
2.469	78.1	82.4472
2.47	78.3	82.63
2.471	78.52	82.8058
2.472	78.56	83.0018
2.473	78.64	83.179
2.474	78.86	83.4118
2.475	79	83.5772
2.476	79.26	83.8184
2.477	79.58	83.8448
2.478	79.86	84.1652
2.479	79.96	84.4036
2.48	80.02	84.4564
2.481	80.2	84.6614
2.482	80.38	84.8192
2.483	80.72	85.0152
2.484	81.02	85.2612
2.485	81.12	85.494
2.486	81.24	85.6886
2.487	81.42	85.8276
2.488	81.7	86.0104
2.489	81.84	86.18
2.49	81.96	86.369
2.491	82.24	86.549
2.492	82.38	86.7596
2.493	82.58	86.8944
2.494	82.74	87.1474
2.495	82.82	87.2954
2.496	83.18	87.5046
2.497	83.3	87.6276
2.498	83.56	87.9042
2.499	83.94	88.0606
2.5	84.02	88.21
2.501	84.18	88.5478
2.502	84.42	88.6576
2.503	84.72	88.8244
2.504	84.8	89.0732
2.505	84.86	89.2254
2.506	85.06	89.3776
2.507	85.34	89.6146
2.508	85.5	89.8356
2.509	85.76	89.9746
2.51	85.84	90.1532
2.511	85.9	90.3214
2.512	86.14	90.5876
2.513	86.52	90.7516
2.514	86.7	90.8892
2.515	86.74	91.1672
2.516	86.9	91.293
2.517	87.2	91.4056
2.518	87.46	91.6266
2.519	87.62	91.7802
2.52	87.9	92.029
2.521	88.24	92.1944
2.522	88.36	92.5134
2.523	88.2	92.651
2.524	88.38	92.8164
2.525	88.7	93.0534
2.526	88.98	93.191
2.527	89.26	93.403
2.528	89.26	93.5114
2.529	89.38	93.7394
2.53	89.7	93.9666
2.531	89.92	94.2022
2.532	90	94.36
2.533	90.36	94.4656
2.534	90.66	94.7686
2.535	90.84	94.8972
2.536	91.06	95.0508
2.537	91.26	95.301
2.538	91.22	95.4928
2.539	91.18	95.6318
2.54	91.44	95.7986
2.541	91.8	95.9814
2.542	91.94	96.1496
2.543	92.26	96.3122
2.544	92.58	96.5068
2.545	92.72	96.6208
2.546	92.84	96.9474
2.547	93.28	97.1976
2.548	93.36	97.2372
2.549	93.4	97.4756
2.55	93.64	97.6424
2.551	93.7	97.7988
2.552	93.9	97.9336
2.553	94.14	98.1136
2.554	94.16	98.2686
2.555	94.34	98.5014
2.556	94.58	98.7662
2.557	94.84	98.9184
2.558	95.24	99.1248
2.559	95.38	99.3576
2.56	95.42	99.5008
2.561	95.6	99.637
2.562	95.78	99.9018
2.563	96.28	100.096
2.564	96.44	100.19
2.565	96.62	100.455
2.566	96.88	100.675
2.567	97	100.855
2.568	97.04	101.078
2.569	97.1	101.156
2.57	97.38	101.326
2.571	97.68	101.522
2.572	97.94	101.677
2.573	98.14	101.814
2.574	98.26	102.079
2.575	98.34	102.217
2.576	98.48	102.475
2.577	98.88	102.615
2.578	98.98	102.783
2.579	99.06	102.99
2.58	99.26	103.183
2.581	99.44	103.339
2.582	99.66	103.547
2.583	99.82	103.708
2.584	100	103.879
2.585	100.34	104.058
2.586	100.28	104.318
2.587	100.22	104.498
2.588	100.64	104.592
2.589	100.92	104.772
2.59	101.18	104.996
2.591	101.24	105.188
2.592	101.42	105.384
2.593	101.86	105.58
2.594	102.08	105.717
2.595	102	106
2.596	102.2	106.118
2.597	102.5	106.216
2.598	102.6	106.385
2.599	102.9	106.638
2.6	103.2	106.674
2.601	103.24	106.938
2.602	103.62	107.157
2.603	103.7	107.312
2.604	103.94	107.454
2.605	104.04	107.688
2.606	104.18	107.928
2.607	104.46	107.98
2.608	104.72	108.276
2.609	104.94	108.48
2.61	105.3	108.603
2.611	105.6	108.793
2.612	105.68	109.021
2.613	105.6	109.086
2.614	105.86	109.265
2.615	106.04	109.461
2.616	106.4	109.589
2.617	106.52	109.798
2.618	106.68	109.948
2.619	106.94	110.173
2.62	107.14	110.283
2.621	107.44	110.526
2.622	107.48	110.689
2.623	107.46	110.955
2.624	107.8	111.024
2.625	107.94	111.217
2.626	108.12	111.372
2.627	108.4	111.544
2.628	108.62	111.777
2.629	109.02	111.969
2.63	109.18	112.121
2.631	109.42	112.26
2.632	109.62	112.507
2.633	109.62	112.715
2.634	109.82	112.866
2.635	110.04	113.014
2.636	110.14	113.315
2.637	110.44	113.284
2.638	110.54	113.505
2.639	110.8	113.685
2.64	111.04	113.81
2.641	111.1	114.076
2.642	111.36	114.243
2.643	111.56	114.433
2.644	111.88	114.583
2.645	112.16	114.83
2.646	112.26	115.002
2.647	112.28	115.112
2.648	112.38	115.319
2.649	112.64	115.458
2.65	112.92	115.613
2.651	113.08	115.736
2.652	113.3	116.014
2.653	113.62	116.229
2.654	113.62	116.298
2.655	113.6	116.552
2.656	114	116.645
2.657	114.08	116.75
2.658	114.54	117.069
2.659	114.66	117.217
2.66	114.88	117.459
2.661	114.98	117.493
2.662	114.98	117.818
2.663	115.12	117.966
2.664	115.16	118.073
2.665	115.6	118.297
2.666	115.78	118.475
2.667	115.98	118.639
2.668	116.22	118.791
2.669	116.46	118.965
2.67	116.58	119.213
2.671	116.64	119.318
2.672	116.78	119.578
2.673	116.88	119.615
2.674	117.38	119.8
2.675	117.7	120.07
2.676	117.88	120.168
2.677	118.02	120.388
2.678	118.16	120.569
2.679	118.16	120.651
2.68	118.54	120.941
2.681	118.58	120.981
2.682	118.84	121.15
2.683	119.18	121.414
2.684	119.38	121.534
2.685	119.2	121.644
2.686	119.44	121.825
2.687	119.84	121.938
2.688	120.02	122.16
2.689	120.14	122.286
2.69	120.56	122.52
2.691	120.74	122.806
2.692	120.94	122.972
2.693	121.08	123.094
2.694	121.24	123.274
2.695	121.6	123.416
2.696	121.7	123.583
2.697	121.94	123.773
2.698	121.94	123.931
2.699	122.02	124.143
2.7	122.36	124.214
2.701	122.5	124.41
2.702	122.62	124.562
2.703	122.9	124.733
2.704	122.76	124.897
2.705	123.06	125.121
2.706	123.36	125.402
2.707	123.32	125.613
2.708	123.58	125.793
2.709	123.86	125.832
2.71	123.96	125.982
2.711	124.2	126.131
2.712	124.3	126.287
2.713	124.4	126.358
2.714	124.68	126.621
2.715	124.72	126.796
2.716	125.18	126.763
2.717	125.44	127.014
2.718	125.54	127.274
2.719	125.6	127.48
2.72	125.72	127.659
2.721	125.82	127.825
2.722	126.1	128.007
2.723	126.22	128.225
2.724	126.5	128.324
2.725	126.7	128.365
2.726	126.84	128.55
2.727	127.24	128.69
2.728	127.08	128.772
2.729	127.38	128.936
2.73	127.74	129.17
2.731	128.06	129.384
2.732	128.24	129.558
2.733	128.28	129.722
2.734	128.5	129.93
2.735	128.6	129.971
2.736	128.74	130.293
2.737	129.28	130.318
2.738	129.38	130.593
2.739	129.52	130.824
2.74	129.7	130.869
2.741	129.88	131.054
2.742	130.28	131.136
2.743	130.44	131.289
2.744	130.62	131.488
2.745	130.78	131.705
2.746	130.92	131.799
2.747	131.24	131.995
2.748	131.36	132.11
2.749	131.38	132.312
2.75	131.74	132.505
2.751	131.62	132.742
2.752	131.76	132.892
2.753	132.14	132.975
2.754	132.4	133.127
2.755	132.7	133.173
2.756	132.78	133.367
2.757	132.64	133.533
2.758	132.9	133.667
2.759	133.02	133.899
2.76	133.28	134.105
2.761	133.8	134.21
2.762	133.78	134.333
2.763	134.04	134.522
2.764	134.3	134.724
2.765	134.38	134.873
2.766	134.26	135.071
2.767	134.54	135.273
2.768	135.04	135.302
2.769	135.46	135.343
2.77	135.38	135.519
2.771	135.48	135.646
2.772	135.84	135.933
2.773	135.88	136.122
2.774	136.02	136.175
2.775	136.1	136.287
2.776	136.18	136.54
2.777	136.44	136.754
2.778	136.84	136.78
2.779	136.84	136.969
2.78	136.78	137.176
2.781	137.44	137.181
2.782	137.68	137.347
2.783	137.66	137.603
2.784	137.86	137.745
2.785	138.08	137.909
2.786	138.22	138.021
2.787	138.5	138.203
2.788	138.52	138.422
2.789	138.48	138.488
2.79	139.12	138.725
2.791	139.64	138.916
2.792	139.66	138.998
2.793	139.56	139.083
2.794	139.66	139.192
2.795	139.74	139.351
2.796	140.18	139.566
2.797	140.74	139.534
2.798	140.56	139.785
2.799	140.64	139.949
2.8	140.98	140.067
2.801	141.24	140.239
2.802	141.42	140.375
2.803	141.78	140.559
2.804	141.98	140.684
2.805	142.46	140.763
2.806	142.52	140.992
2.807	142.06	141.128
2.808	142.74	141.395
2.809	143.14	141.488
2.81	143.04	141.513
2.811	143.12	141.722
2.812	143.28	141.814
2.813	143.62	141.91
2.814	143.66	141.96
2.815	143.72	142.027
2.816	144	142.178
2.817	144.4	142.158
2.818	144.48	141.989
2.819	144.62	142.064
2.82	145	142.178
2.821	144.92	142.333
2.822	145.46	142.52
2.823	145.8	142.658
2.824	146.06	142.797
2.825	146	142.87
2.826	145.88	142.909
2.827	145.96	143.132
2.828	146.12	143.313
2.829	146.46	143.588
2.83	146.96	143.693
2.831	147.26	143.891
2.832	147	144.128
2.833	147.06	144.282
2.834	147.42	144.482
2.835	147.58	144.691
2.836	147.4	144.787
2.837	147.9	145.013
2.838	148.1	145.126
2.839	148.62	145.345
2.84	148.7	145.525
2.841	148.64	145.676
2.842	148.92	145.936
2.843	149.06	146.075
2.844	149.26	146.25
2.845	149.64	146.51
2.846	149.6	146.705
2.847	149.74	146.787
2.848	149.88	147.027
2.849	150.08	147.145
2.85	150.54	147.244
2.851	150.58	147.442
2.852	150.06	147.553
2.853	150.38	147.856
2.854	150.6	148.061
2.855	151.06	148.189
2.856	151.36	148.274
2.857	151.8	148.385
2.858	152.1	148.647
2.859	152.06	149.058
2.86	152.24	149.261
2.861	152.56	149.505
2.862	152.5	149.657
2.863	152.8	149.776
2.864	152.86	149.917
2.865	153.14	150
2.866	153.44	150.209
2.867	153.44	150.33
2.868	153.84	150.645
2.869	154.14	150.967
2.87	154.4	151.312
2.871	154.68	151.492
2.872	154.64	151.565
2.873	154.5	151.69
2.874	154.9	151.983
2.875	155.12	152.188
2.876	155.12	152.448
2.877	155.22	152.632
2.878	155.08	152.782
2.879	155.58	152.928
2.88	156.04	153.15
2.881	156.56	153.423
2.882	156.78	153.68
2.883	156.62	153.844
2.884	157	154.024
2.885	156.98	154.318
2.886	156.84	154.3
2.887	157.14	154.457
2.888	157.42	154.649
2.889	157.62	154.76
2.89	157.74	155.02
2.891	157.94	155.325
2.892	158.1	155.553
2.893	158.5	155.594
2.894	158.84	155.979
2.895	158.74	156.052
2.896	158.88	156.183
2.897	158.96	156.578
2.898	159.28	156.62
2.899	159.32	156.901
2.9	159.68	157.09
2.901	159.98	157.33
2.902	160.4	157.507
2.903	160.3	157.691
2.904	160.66	157.869
2.905	160.66	158.063
2.906	161.28	158.285
2.907	161.4	158.494
2.908	161.52	158.537
2.909	161.66	158.646
2.91	161.86	158.799
2.911	162.02	158.993
2.912	162.2	159.077
2.913	162.3	159.243
2.914	162.2	159.654
2.915	162.8	159.866
2.916	162.98	160.074
2.917	163.24	160.33
2.918	163.46	160.358
2.919	163.44	160.526
2.92	163.72	160.638
2.921	163.78	160.775
2.922	164.3	160.919
2.923	164.66	161.228
2.924	164.5	161.55
2.925	164.62	161.634
2.926	164.88	161.776
2.927	165.64	162.025
2.928	166.04	162.035
2.929	166.28	162.147
2.93	166.2	162.291
2.931	166.28	162.37
2.932	166.3	162.622
2.933	166.38	162.834
2.934	166.72	162.859
2.935	166.88	163.015
2.936	167.12	163.14
2.937	167.34	163.361
2.938	167.56	163.517
2.939	167.74	163.655
2.94	167.9	163.823
2.941	167.98	163.95
2.942	168.08	164.076
2.943	168.2	164.173
2.944	168.36	164.296
2.945	168.64	164.519
2.946	168.84	164.664
2.947	168.88	164.962
2.948	169.16	165.177
2.949	169.24	165.374
2.95	169.68	165.557
2.951	169.5	165.781
2.952	169.9	166.062
2.953	170.36	166.312
2.954	170.62	166.425
2.955	170.58	166.511
2.956	170.9	166.712
2.957	171.26	166.992
2.958	171.12	167.325
2.959	171.34	167.448
2.96	171.58	167.557
2.961	171.6	167.791
2.962	171.92	167.832
2.963	172.34	168.029
2.964	172.34	168.18
2.965	172.94	168.303
2.966	173.3	168.38
2.967	173.14	168.502
2.968	172.98	168.77
2.969	172.84	168.893
2.97	173.16	169.098
2.971	173.54	169.376
2.972	174.02	169.397
2.973	174.1	169.498
2.974	174.26	169.747
2.975	174.26	169.797
2.976	174.58	169.971
2.977	174.62	170.174
2.978	174.54	170.32
2.979	175	170.411
2.98	175.24	170.578
2.981	175.42	170.732
2.982	176.12	170.82
2.983	176.6	171.089
2.984	176.72	171.146
2.985	176.58	171.297
2.986	176.64	171.552
2.987	177.18	171.609
2.988	177.32	171.83
2.989	177.32	171.912
2.99	177.72	172.025
2.991	177.94	172.236
2.992	178.28	172.446
2.993	178.62	172.541
2.994	179	172.853
2.995	179.2	173.175
2.996	179.08	173.303
2.997	179.12	173.389
2.998	179.52	173.534
2.999	179.88	173.726
3	180.08	173.966
3.001	180.26	174.077
3.002	180.66	174.189
3.003	181	174.33
3.004	180.8	174.327
3.005	181	174.583
3.006	181.12	174.659
3.007	181.74	174.784
3.008	181.88	175.034
3.009	181.98	175.139
3.01	182.28	175.528
3.011	182.48	175.611
3.012	182.62	175.75
3.013	182.66	175.835
3.014	183.1	175.717
3.015	183.58	175.882
3.016	183.74	175.978
3.017	183.88	176.175
3.018	183.9	176.324
3.019	183.98	176.468
3.02	184.34	176.867
3.021	184.62	177.105
3.022	184.52	177.202
3.023	184.9	177.228
3.024	185.04	177.293
3.025	185.22	177.395
3.026	185.58	177.211
3.027	185.78	177.158
3.028	185.7	178.636
3.029	186.04	178.764
3.03	186.32	178.611
3.031	186.7	178.352
3.032	186.96	177.986
3.033	187.24	179.674
3.034	187.48	179.629
3.035	187.82	179.609
3.036	187.84	179.723
3.037	188.22	179.859
3.038	188.14	179.764
3.039	188.3	179.999
3.04	188.62	180.062
3.041	188.76	179.998
3.042	188.88	179.925
3.043	189.24	179.664
3.044	189.12	179.466
3.045	189.16	180.49
3.046	189.54	181.544
3.047	189.98	181.645
3.048	190.12	181.869
3.049	190.72	181.999
3.05	190.58	181.883
3.051	190.78	181.84
3.052	191.14	181.728
3.053	191.36	181.783
3.054	191.32	181.561
3.055	191.86	181.661
3.056	192.14	181.595
3.057	192.2	181.338
3.058	192.28	181.4
3.059	192.72	183.444
3.06	192.86	183.152
3.061	192.96	181.462
3.062	192.9	183.396
3.063	193.38	183.856
3.064	193.86	184.063
3.065	194.22	184.161
3.066	194.28	184.185
3.067	194.26	184.349
3.068	194.16	184.398
3.069	194.78	184.466
3.07	195.1	184.304
3.071	195.24	184.052
3.072	195.66	184.226
3.073	195.7	184.035
3.074	196	184.671
3.075	196.36	185.438
3.076	196.06	185.474
3.077	196.6	186.427
3.078	196.7	186.203
3.079	196.62	185.832
3.08	196.92	186.81
3.081	197.12	187.192
3.082	197.64	186.197
3.083	197.82	187.354
3.084	197.84	187.651
3.085	198.6	187.816
3.086	198.6	187.92
3.087	199	187.952
3.088	199.2	187.74
3.089	199.4	187.124
3.09	199.4	190.282
3.091	199.4	190.128
3.092	199.4	190.458
3.093	199.4	190.587
3.094	199.4	190.574
3.095	199.4	189.821
3.096	199.4	189.452
3.097	199.4	190.291
3.098	199.4	191.348
3.099	199.4	190.796

## Sheet: Figure 2c
V vs. RHE	FE(%)	Yerror (%)
2	38	1
2.1	49	1.4
2.2	60	3.1
2.3	82	1.7
2.5	68	2.1
2.7	61	3
2.9	49	1.1
3.1	42	0.6
3.3	34	0.4
3.5	29	0.2

## Sheet: Figure 2d
No	anode	Potential vs. RHE	FE (%)
1	BiVO4	3.1	71
2	CaSnO3	3.2	76
3	ZnO	2.6	81
4	BDD	3.17	28
5	Sb2O3	3.08	22
6	Bi2WO6:5%Mo	3.2	79
7	CFP-60%PTFE	2.4	66
8	CuWO4:Sn	2.5	72
9	ZnGa2O4	2.3	82
10	BDD	2.85	87

## Sheet: Figure 2e
H2O2 generation rate	Potential
μmol min-1	V vs. RHE
2	0.3308
2.1	1.0116
2.2	2.7237
2.3	6.3486
2.5	8.9647
2.7	13.0491
2.9	17.917
3.1	21.234
3.3	22.728

## Sheet: Figure 2f
Time	2.3 V vs. RHE	2.5 V vs. RHE	2.7 V vs. RHE
min	μmol	μmol	μmol
0	-0.05	0.022	0.013
10	29.81	47.36	60.25
20	63.05	86.36	126.01
30	93.82	124.86	179.12
40	122.77	171.7	246.8
60	177.91	239.03	328.42

## Sheet: Figure 2g
Time	FE	H2O2 generation rate
min	%	μmol cm-2 min-1
2	82.4	6.2
61	81.1	6.19
115	81.6	6.26
189	82	6.27
241	82	6.27
291	79.8	6.1
357	81.6	6.2
408	81.2	6.197
468	81.6	6.27
541	79	6.05
601	80.2	6.13
657	78.4	5.96
701	77.5	5.95

## Sheet: Figure 3a
Time/min	H2O2/mM at 2.3V vs.RHE	H2O2/mM at 2.5V vs.RHE	H2O2/mM at 2.7V vs.RHE
0	-0.000864	-0.000634	-0.000224
10	0.445	0.76277	1.04167
20	0.94107	1.47804	2.08333
30	1.40028	2.09177	3.00142
40	1.83243	2.97843	3.74995
60	2.65537	3.99875	5.33333
90	3.71138	5.26941	6.50134
127	4.83983	5.98258	7.29167
150	5.44097	6.93226	8.33333
180	6.10258	7.36972	8.66767
210	6.49025	7.90256	8.83333
240	7.04857	7.95264	9.1251
270	7.25159	8.19698	9.18752
300	7.7244	8.31978	9.15833

## Sheet: Figure 3b
Potential	Kf	Kd
V	mM min-1	min-1
2.3	0.06	0.0075
2.5	0.0876	0.0099
2.7	0.1234	0.013

## Sheet: Figure 3c
E vs. RHE	Electrodecomposition rate of H2O2
V	μmol min-1 cm-2
2.3	0.25882
2.5	0.42405
2.7	0.76893

[truncated: 3 more sheets: Figure 3e, Figure 4a, Figure 4b]
